# Supplementary material for: Insulin Clearance Along the Liver–Kidney Axis: Implications for Insulin Action
Source: Metabolites. 2026 Jun 24;16(7):439. doi: 10.3390/metabo16070439 (PMC13413472; doi:10.3390/metabo16070439)
Supplement: Supplementary file 1 [file metabolites-16-00439-s001.zip]

Archive with 1 entries (1 files):
- metabolites-4301771-supplementary.pdf
